# Supplementary material for: Cloning and Molecular Characterization of CmOxdc3 Coding for Oxalate Decarboxylase in the Mycoparasite Coniothyrium minitans
Source: J Fungi (Basel). 2022 Dec 16;8(12):1304. doi: 10.3390/jof8121304 (PMC9785797; doi:10.3390/jof8121304)
Supplement: Supplementary file 1 [file jof-08-01304-s001.zip]

Archive with 1 entries (1 files):
- jof-2050140-supplementary.pdf
